# Supplementary material for: Acceptability patterns of hypothetic taxes on different types of foods in France
Source: Public Health Nutr. 2024 Dec 26;28(1):e18. doi: 10.1017/S1368980024002556 (PMC11822589; doi:10.1017/S1368980024002556)
Supplement: Manneville et al. supplementary material 1 — Manneville et al. supplementary material [file S1368980024002556sup001.xlsx]

## Sheet: 5 Profiles
Article title: Acceptability patterns of hypothetic taxes on different types of foods in France
Authors: Florian Manneville; Barthélemy Sarda; Sandrine Péneau; Bernard Srour; Emmanuelle Kesse-Guyot; Julia Baudry; Benjamin Allès; Yann le Bodo; Serge Hercberg; Mathilde Touvier; Chantal Julia
Figure S2. Item-response probabilities of patterns of food taxes acceptability in latent class analysis
Note. Each point on the abscissa axis is labeled as follows: [Name of the food taxe]-[Acceptability of the food taxe1]-[Reason for acceptability of the food taxe2]
1"Yes" refers to partciipants that "strongly agree" or "somewhat disagree" with the food taxe, and "No" refers to participants that "strongly disagree" or "somewhat disagree" with the food taxes.
2Reasons for acceptability of the food taxes were abbreviated as follows: Low nut qual, Low nutritional quality; Imported, Mainly imported; Resource consumption, High resource consumption; Pesticide use, High pesticide use; Environment destruction, Environmental and biodiversity destruction; Unethical, unethical production; Price undadapted, Price not in line with its real value; Good nut qual, G…
